# Supplementary material for: Novel tools for genomic modification and heterologous gene expression in the phylum Planctomycetota
Source: Appl Microbiol Biotechnol. 2025 Mar 31;109(1):79. doi: 10.1007/s00253-025-13462-w (PMC11958385; doi:10.1007/s00253-025-13462-w)
Supplement: Supplementary file 2 — Supplementary file2 (XLSX 19.8 KB) [file 253_2025_13462_MOESM2_ESM.xlsx]

## Sheet: Title page
Supporting Tables
Novel tools for genomic modification and heterologous gene expression in the phylum Planctomycetota
Applied Microbiology and Biotechnology
Tom Haufschild1, Jonathan Hammer1, Nico Rabold1, Veronika Plut1, Christian Jogler1,2,* and Nicolai Kallscheuer1,*
1 - Department of Microbial Interactions, Institute for Microbiology, Friedrich Schiller University, 07743 Jena, Germany
2 - Cluster of Excellence Balance of the Microverse, Friedrich Schiller University, Jena, Germany
*Corresponding authors:
Christian Jogler, e-mail: christian.jogler@uni-jena.de
Nicolai Kallscheuer, e-mail: nicolai.kallscheuer@uni-jena.de
Running Title: Novel genetic tools for planctomycetes
Keywords: planctomycetes, Planctopirus limnophila, fluorescent proteins, inducible gene expression, gene inactivation, cell biology
Content:
Table S1. Strains and plasmids used in this study.
Table S2. Oligonucleotides used in this study.

## Sheet: Table S1
Table S1. Strains and plasmids used in this study.
Strain or plasmid	Relevant characteristics	Source or reference
Strains
E. coli DH5α	F– Φ80lacZΔM15 Δ(lacZYA-argF)U169 recA1 endA1 hsdR17 (rK–, mK+) phoA supE44 λ– thi-1 gyrA96 relA1	Invitrogen (Karlsruhe, Germany)
P. limnophila	type strain DSM 3776T	DSMZ, Braunschweig
S. maiorica	type strain DSM 100215T	Kallscheuer et al., 2019
P. limnophila ΔhpnD::kan	derivative in which the gene hpnD (Plim_2244) is replaced by a kanamycin resistance gene	This study
P. limnophila ΔPlim_0794::cat	derivative in which the gene Plim_0794 (PilQ family protein) is replaced by a chloramphenicol resistance gene	This study
P. limnophila ΔPlim_3281::spec	derivative in which the gene Plim_3281 (PilQ family protein) is replaced by a spectinomycin resistance gene	This study
P. limnophila ΔPlim_3688::kan	derivative in which the gene Plim_3688 (PilQ family protein) is replaced by a kanamycin resistance gene	This study
P. limnophila ΔPlim_0794::cat ΔPlim_3281::spec ΔPlim_3688::kan	derivative with the combined gene replacements of Plim_0794, Plim_3281 and Plim_3688	This study
S. maiorica ΔhpnD::cat-gfpmut2	derivative in which the gene hpnD (Mal15_66750) is replaced by the genes cat and gfpmut2	This study
Plasmids
pCJ003	E. coli vector (ColE1 oriEc), kanR	Boedeker et al., 2017
pCJ003x(kan)	pCJ003 derivative with an extended multiple cloning site	This study
pCJ003x(cat)	pCJ003x(kan) derivative with the kanR gene exchanged for a chloramphenicol acetyltransferase gene (cat), cmR	This study
pCJ003x(spec)	pCJ003x(kan) derivative with the kanR gene exchanged for a spectinomycin resistance gene, specR	This study
pDEL(kan)	stream-lined derivative of pCJ003x(kan)	This study
pDEL(cat)	stream-lined derivative of pCJ003x(cat)	This study
pDEL(spec)	stream-lined derivative of pCJ003x(spec)	This study
pCJ003x(kan)_Plim_2244-updown	pCJ003x(kan) derivative harbouring the homology arms flanking the gene Plim_2244	This study
pCJ003x(cat)_Plim_0794-updown	pCJ003x(cat) derivative harbouring the homology arms flanking the gene Plim_0794	This study
pCJ003x(spec)_Plim_3281-updown	pCJ003x(spec) derivative harbouring the homology arms flanking the gene Plim_3281	This study
pCJ003x(kan)_Plim_3688-updown	pCJ003x(kan) derivative harbouring the homology arms flanking the gene Plim_3688	This study
pCJ003x(cat)_Mal15_66750-updown	pCJ003x(cat) derivative harbouring the homology arms flanking the gene Mal15_66750	This study
pASK-IBA3C	E. coli vector (ColE1 oriEc, f1-ori, tetR, PtetA), cmR	IBA Lifesciences
pTH13mod	pASK-IBA3C derivative with a 1200 bp region of P. limnophila including the promoter region and start of Plim_2244, PtetA and f1-ori removed	This study
pTH13mod_Pgap	pTH13mod derivative harbouring the promoter of the glyceraldehyde-3-phosphate dehydrogenase gene (gap) from P. limnophila	This study
pTH13mod_Pgap-msfgfp	pTH13mod derivative harbouring the gene encoding mono-superfolder GFP under control of the gap promoter	This study
pTH13mod_Pgap-mVenus	pTH13mod derivative harbouring the gene encoding mVenus under control of the gap promoter	This study
pTH13mod_Pgap-mCherry	pTH13mod derivative harbouring the gene encoding mCherry under control of the gap promoter	This study
pTH13mod_Pgap-mNeonGreen	pTH13mod derivative harbouring the gene encoding mNeonGreen under control of the gap promoter	This study
pTH13mod_Pgap-msfTq2ox	pTH13mod derivative harbouring the gene encoding mono-superfolder Turquoise2ox under control of the gap promoter	This study
pTH13mod_Pgap-HaloTag	pTH13mod derivative harbouring the gene encoding the HaloTag under control of the gap promoter	This study
pTH13mod_nagR-PnagAa-mCherry	pTH13mod derivative harbouring the gene encoding the regulator NagR and PnagAa-mCherry	This study
pTH13mod_xylS-Pm-mCherry	pTH13mod derivative harbouring the gene encoding the regulator XylS and Pm-mCherry	This study
pTH13mod_lacI-Ptac-mCherry	pTH13mod derivative harbouring the gene encoding the regulator LacI and Ptac-mCherry	This study
pTH13mod_tetR-PtetA-mCherry	pTH13mod derivative harbouring the gene encoding the regulator TetR and PtetA-mCherry	This study
pTH13mod_PdapA-mNeonGreen	pTH13mod derivative harbouring the mNeonGreen gene under control of PdapA from P. limnophila	This study
pTH13mod_PfliA-mNeonGreen	pTH13mod derivative harbouring the mNeonGreen gene under control of PfliA from P. limnophila	This study
pTH13mod_PmurA-mNeonGreen	pTH13mod derivative harbouring the mNeonGreen gene under control of PmurA from P. limnophila	This study
pTH13mod_PrecA-mNeonGreen	pTH13mod derivative harbouring the mNeonGreen gene under control of PrecA from P. limnophila	This study
pTH13mod_Ptuf-mNeonGreen	pTH13mod derivative harbouring the mNeonGreen gene under control of Ptuf from P. limnophila	This study
pTH13mod_PpvmA-pvmA-PpvmB	pTH13mod derivative harbouring pvmA (Plim_1758, DeoR-family regulator of rhamnose catabolic operon) including its promoter from P. limnophila	This study
pTH13mod_PpvmA-pvmA-PpvmB-msfgfp	pTH13mod derivative harbouring the genes encoding PvmA and mono-superfolder GFP under control of the pvmB promoter	This study
cmr: chloramphenicol resistance, kanr: kanamycin resistance, specr: spectinomycin resistance

## Sheet: Table S2
Table S2. Oligonucleotides used in this study. Restriction sites used for cloning are shown in bold.
Primer name	Sequence (5'-3')	Site
Plim_2244-up-s	CGAATCGATACGAATTTCGCATCTGCCGGGCTGATTTG	ClaI
Plim_2244-up-as	CGCATCGATCTCGGATGCAGGGGCAG	ClaI
Plim_2244-down-s	ACCTCTAGACCAGGTGGATTTCGCAGGCCGTG	XbaI
Plim_2244-down-as	CTCAAGCTTGATCTCGAAGAATCCGCAGTCGATCGATTCCTG	HindIII
check-Plim_2244-s	CAAGCGGCTATCTGATTTCGTGGCCGCTTTCGTAAC	--
check-Plim_2244-as	GTGGTCTTCTGGTCAACAGCTTCCAAACCTTTTCGCGATC	--
Plim_0794_up-s	CATCTCGAGTGTGACCTATGCTGAATGTTAGTGACAATTCAGCCTCGTTCTCTC	XhoI
Plim_0794_up-as	TAGGGTACCGTGAGTGTGAATTCTGACCTGCATCCCTGCACCTCTC	KpnI
Plim_0794_down-s	CTTTCTAGACCAGTTTCAGGAACTCGTCCATAGACAAAAAACATCGTAGGGCAAC	XbaI
Plim_0794_down-as	TGCAAGCTTAATTGGAATGCGGACAACATTTTCAAAAGACGAAGAGCGCAG	HindIII
check-Plim_0794-s	TCGTTCTGACGGTTGCAGGCGTCAAAGAGTGAAG	--
check-Plim_0794-as	CATTGAAGCCGAATGGGTGCGTAAGTCGGGTGAAGATC	--
Plim_3281_up-s	TCTCTCGAGTTCGAGATTCTCGACTTTCGACTCTCCATGAACGATGTTC	XhoI
Plim_3281_up-as	GGTGCTAGCGGGAAAGAGTGACGGATTGGTCAAAGTTCAGGGAG	NheI
Plim_3281_down-s	TCTGAATTCCCAGTTCCTGCGCCGGGATTTTGATGTTAATCTG	EcoRI
Plim_3281_down-as	CTTTCTAGATCGGGTGTTTGCCCAGGTTCCACCCAG	XbaI
check-Plim_3281-s	AGATTTGAGCACACATCATGTGGCTTCAGTGCGTGTG	--
check-Plim_3281-as	TGCCACAAAGAGCGTGCCATCATTGGATTCGACCTG	--
Plim_3688_up-s	TCTGGTACCCGAGGACATGATAAAAGCGGACATCGCTGCACCAGAC	KpnI
Plim_3688_up-as	GGTGCTAGCTGCACGATCAGAGATGGCGTACATCCAATGAAGTATTCGGAAGAATAAAC	NheI
Plim_3688_down-s	CTTTCTAGAAAGTGGTATTCATTCCGTCGATGAGCCCTGTCTCGCTG	XbaI
Plim_3688_down-as	TGCAAGCTTAAAGAGCAGGCCAATCCGCGAAACAACC	HindIII
check-Plim_3688-s	AACGAGATACGCGACGGGAAGCTGAAGTTCATC	--
check-Plim_3688-as	GCACGAGGTCTTTTCCCGAAATACTGGTTTCGAGAATGGTG	--
Mal15_66750-up-s	GCACTCGAGGAGCACGACGACGACGTCGGCATCTTG	XhoI
Mal15_66750-up-as	CCTGGTACCGTTCGTGAGCGAGGAAGATGGCATGGTTAAAGTGTG	KpnI
Mal15_66750-down-s	AAGTCTAGAGAAGTCACCGAGGTCGGGACGTGACTAG	XbaI
Mal15_66750-down-as	TTGAAGCTTGCTTTTCCGCGTGCATCGTACGCGAAAGTCAAAC	HindIII
check-Mal15_66750-s	CACCGGCGGTGATCAACACGGTATCGGACTCACTAAAATCATC	--
check-Mal15_66750-as	GCGCACGCAATGCATTGTGCATCCAGTACAACACGAATTGAC	--
Pgap-s	TCTAGGATCCTGGTACCATCTAGACGCTAGCCCATCACCTGTTGAGGCGATTCGCTG	BamHI
Pgap-as	TCTAGGTCTCTCAGGCAACTGAAGTACAGTCTGGACATGTCTCAACAACGAAGTC	BsaI
PpvmA-pvmA-PpvmB-s	TCTAGGATCCTGGTACCATCTAGACGCTAGCCGGTTAGCCAATCAGAATCGCTTTCTCCACCGTTTAGTAC	BamHI
PpvmA-pvmA-PpvmB-as	TCTAGGTCTCTCAGGACGCGAACTCTTTCTCACTCCAGCGTTTGATTATCAC	BsaI
mvenus-s	TCTAGGTCTCTCCTGAAGGAGATCATTCATGGTGAGCAAGGGCGAGGAGCTGTTC	BsaI
mvenus-as	TCTAAAGCTTGCCATGGACTCGAGAGCTAGCTTACTTGTACAGCTCGTCCATGCCGAGAGTGATC	HindIII
msfgfp-s	TCTAGGTCTCTCCTGAAGGAGATCATTCATGAGCAAAGGCGAAGAACTGTTTACCGGCGTG	BsaI
msfgfp-as	TCTAAAGCTTGCCATGGACTCGAGAGCTAGCTTATTTATACAGTTCATCCATGCCGTGGGTAATGC	HindIII
Pgap_01-s	TCTAGGATCCTCCATCACCTGTTGAGGCGATTCGCTG	BamHI
Pgap_01-as	TCTAGGTACCCAACTGAAGTACAGTCTGGACATGTCTCAACAACGAAGTC	KpnI
mNeonGreen-s	TCTGGTACCAAGGAGATCATTCATGGTGAGCAAGGGCGAGGAGGATAACATG	KpnI
mNeonGreen-as	AGCTCTAGATTACTTGTACAGCTCGTCCATGCCCATCACATC	XbaI
mCherry-s	TCTGGTACCAAGGAGATCATTCATGGTGAGCAAGGGCGAGGAGGATAACATG	KpnI
mCherry-as	AGCTCTAGATTACTTGTACAGCTCGTCCATGCCGCCGGTG	XbaI
msfTq2ox-s	TCTGGTACCAAGGAGATCATTCATGGTGAGCAAGGGCGAGGAGCTGTTC	KpnI
msfTq2ox-as	AGCTCTAGATTACTTGTACAGCTCGTCCATGCCGAGAGTGATC	XbaI
HaloTag-s	TCTCCATGGAAGGAGATCATTCATGTCCGAAATCGGTACTGGCTTTCCATTCGACC	NcoI
HaloTag-as	TCTAAAGCTTTTAACCGGAAATCTCCAGAGTAGACAGCCAGC	HindIII
msfgfp_01-s	TCTACTCGAGAGCAAAGGCGAAGAACTGTTTACCGGCGTG	XhoI
msfgfp_01-as	TCTAAAGCTTTTATTTATACAGTTCATCCATGCCGTGGGTAATGC	HindIII
PdapA_Pl-s	TCTGGATCCCACTCGCAGAACAATTGTATCTCTCAGTGAAAGCCAAAGGTTTTG	BamHI
PdapA_Pl-as	TCTGGTACCTTTCAACAACCCTCAAGAAAGCCTGATACTCGCAGTCAATGACATTC	KpnI
PfliA_Pl-s	TCTGGATCCTCGAAGGGAGTGGATTTATAGAGACTGTCAGAAAAGGTCTGATAG	BamHI
PfliA_Pl-as	TCTGGTACCCCAACCCTCCGTGAACATCCGTGATAGCTAATGAG	KpnI
PmurA_Pl-s	TCTGGATCCATGTTTCCAATCGAGACCCGATGTACGATGATCGACTC	BamHI
PmurA_Pl-as	TCTGGTACCCCTTGGACTCCTCTGGATTTCAATCTGGTAAGTCAATGACTTAC	KpnI
PrecA_Pl-s	TCTGGATCCGGAATCTGCAGAAATCACCATGCTGCCGCAG	BamHI
PrecA_Pl-as	TCTGGTACCCCTGAGTCATCCTTTTTGAAATCTTTTCCGGTCAATCACAATCCGTAC	KpnI
Ptuf_Pl-s	TCTGGATCCCGTAGCTCAGTTGGTAGAGTGCGTCCTTGGTAAG	BamHI
Ptuf_Pl-as	TCTGGTACCTTCTCCGAAACCTTCTTTGTTGCTGTTTGTCGACCAG	KpnI
BamHI-xylS/Pm-s	TCTGGATCCGGGCAAACGCCGGCACTATAGCCAGTG	BamHI
KpnI-xylS/Pm-as	TCTGGTACCTTGTACATGTTGATAAAGCCTAATGGGTAGGCTATTCTAGAGATAG	KpnI
XbaI-nagR/PnagAa-s	TCTTCTAGACTTATGCTTCAGAGAAAAGCTCGACGAACAACTGACGTAGCCACATG	XbaI
HindIII-nagR/PnagAa-as	TCTAAGCTTTTACTTGTACAGCTCGTCCATGCCGCCGGTG	HindIII
pTH13mod_lacI-fwd	TTCCTAAGGATCCTGGTACCATC	--
pTH13mod_lacI-rev	TTAATCATCTGGCCATTCGATG	--
lacI-Ptac-lacO-fwd	CGACACCATCGAATGGCCAGATGATTAAGTATTCGGAATCTTGCACGCCC	--
lacI-Ptac-lacO-rev	GTCTAGATGGTACCAGGATCCTTAGGAAGGCGTAATCATGGTCATATCTTTTAATTCTG	--
check-pTH13mod-s	ACGGTTCCTGGCCTTTTGCTGGCCTTTTG	--
check-pTH13mod-as	CGCACAATGTGCGCCATTTTTCACTTCACAGGTC	--
check-pCJ003x_fwd	CAGGGCGGGGCGTAACCGATTCGCAGCGCATCGCCTTCTA	--
check-pCJ003x_rev	GATTTTTTTCTCCATGCGAAACGATCCTCATCCTGTCTCTTG	--
